# Supplementary material for: A physical map of the heterozygous grapevine 'Cabernet Sauvignon' allows mapping candidate genes for disease resistance
Source: BMC Plant Biol. 2008 Jun 13;8:66. doi: 10.1186/1471-2229-8-66 (PMC2442077; doi:10.1186/1471-2229-8-66)
Supplement: Additional file 1 — This is a spreadsheet which lists all the physical contigs anchored by genetic markers and the origin of the markers, whether they had been previously used for the reference genetic map of [37] or if they were newly developed in the frame of the present work. [file 1471-2229-8-66-S1.xls]

## Sheet: Additional file 1
Additional file 1. Contigs anchored by genetic markers and origin of the markers.
Contig no.	Markers						anchored by Doligez markers	anchored by other markers	ambiguous position
1	VVIN64						1
3	VVIN70	DND1_A_SSR					1
5	VVIC72	VMC8A7	VRZAG112				1		1
7	A27E1	UDV-095					1
9	VMC3D7						1
11	VMC5G8						1
13	VMCNG2D11	VMC1G3-2					1
14	VMCNG2G7	VVIB94	VMC7G3				1		1
19	NDR1_A_SSR							1
21	VVII51	VVIN94					1
26	rgVrip115							1
27	SCU14	VMC4B7-2					1
28	VVS3						1
34	VVIP16						1
37	SCU11	VVIN04	VVIP31	UDV-029	VVIM03		1		1
38	VMCNG1D12	GLP1-8					1
41	VMC1A12						1
44	VMC3B8						1
46	VMC2C7	VMC3B12					1
49	VVIB01						1
52	UDV-319							1
53	PBS1_A_SSR							1
54	VMC3F8	VMC1E8	VVIQ36				1
56	VVMD25						1
64	VVS5						1
65	VMC16F3						1
66	UDV-076	VVIB01					1
71	UDV-125	GLP1-1A					1		1
72	VVIP09						1
79	GLP1-8							1
80	VVIB59						1
84	VVIP05						1
89	VVIN73						1
92	VMC5B3						1
93	rgVrip115							1
94	VVIN16	VMC4A5					1		1
100	VMC4C6						1
101	VMCNG2G7						1
108	VVIH54	UDV-088					1
111	VVIP16	VVIV08					1
112	SCU10						1
113	UDV-326							1
117	rgVamu103							1
120	VVIF52						1
123	VVC62	PAD4_A_SSR	VMCNG1E1				1		1
124	VMC16F3						1
127	UDV-073						1
132	UDV-125						1
133	UDV-509	UDV-510						1
138	VMC6G10						1
140	VMC3G8-2	UDV-132	VVIO52				1
142	UDV-515							1
145	VVIQ35						1
147	VMC5E11	VMC3C7					1
149	rgVvin191							1
152	VVIP12	UDV-055	GT172H12				1
158	VMC2H5	VMC2B11					1
161	UDV-107						1
166	UDV-107						1
167	rgVamu085	rgVrip086						1
170	VVIU09	VMC5H11					1
171	VMC5G7	VMC6B11					1
172	UDV-017						1
174	VMCNG2B7-2						1
175	VVIB23						1
177	VMC8F4-2						1
188	VMC3F3						1
197	VMC9F2						1
200	VVIM42-2	VVIV24					1
201	VVIN85	VMC2A10	VRZAG25				1
207	VVII52	UDV-060	VMC3B9	VVMD27	UDV-106		1
211	GLP1-1A							1
215	UDV-309							1
218	VMC5C1						1
219	MPK4_A_SSR							1
223	VVIB10	VVIV05					1
226	VVIQ22-1	VMC3A9					1
229	VMC2C7						1
234	VMC8B5	VVIV16	VMC2B1-1				1
236	VVMD21	VMC4H5					1
237	UDV-135						1
252	VMC5G1-1						1
254	SID2_A_SSR							1
260	UDV-127	ETR1_A_SSR	UDV-001				1
268	UDV-027	VVMD34					1
272	VVIP02						1
282	VMC2B5	VRZAG21					1
284	UDV-073						1
286	VVIN54						1
288	VVIP22						1
293	VMC9D3						1
297	VH43						1
302	VVMD29						1
304	VVIN73						1
307	UDV-520							1
313	VMC1E11						1
324	VVADH2						1
325	VVIP08						1
326	A005						1
329	VMC3A8	VMC3F12					1
330	VVIM07						1
333	VVIP60	VMC7F1					1		1
338	VVIV17	UDV-009					1
346	VVIV33						1
354	UDV-042	VMC1G7					1		1
356	VMC8F10						1
359	VVIP11						1
361	WIPK_A_SSR							1
370	VVIB59	VVMD36					1
372	SCU06	VVIS63					1
374	VVIN31						1
378	VVIP10						1
384	VMC1A5	UDV-094					1
387	UDV-017						1
389	VVIV15-1	VVIV15-2					1
392	UDV-073						1
398	VMCNG2E1						1
400	GT183H07						1
401	VVIM03						1
404	VVIT68						1
407	UDV-053	VMC3B12	VMC3F3				1		1
412	AOS_A_SSR							1
413	VVMD28						1
419	UDV-020						1
423	UDV-058	GLP6-1					1
438	VVIQ52						1
442	VMC7F1						1
445	COI_A_SSR							1
446	VMC4H6						1
448	GLP1-7	rgVamu137						1
459	rgVvin191							1
462	VMC2A5						1
463	VVIS58	VVMD31	UDV-317				1		1
467	VMC4A9						1
470	VVIH01						1
472	SIPK_A_SSR							1
478	VVIB59						1
479	GLP1-20	rgVamu099						1
480	UDV-310	UDV-501	UDV-116				1
482	GLP1-2							1
484	UDV-043						1
488	UDV-100						1
492	RAR1_A_SSR							1
497	VMC6E10	VVC71					1
499	VVIN62						1
505	VVIC50						1
514	VMC8D11						1
519	UDV-306							1
521	MHD145	MHD149						1
522	VMCNG2E2						1
524	VMC9A2-1						1
545	VVIQ66						1
546	VMC2G2	VMC2H9					1
565	VMC5G8						1
570	VVIN56						1
573	VVC34						1
574	VVIV36						1
575	VVMD7						1
576	VMC3G7						1
582	VMC7H2						1
584	UDV-107						1
592	VMC16D4	VVMD14					1
594	VMC5D11						1
595	VVIN78						1
598	VMC3H5						1
619	VVS16						1
623	VVIB66						1
626	VVIV36	VMC1A2					1
629	UDV-061						1
631	VMC2B3	VMC8D1	VVIT60	VMC8E8			1
640	VVIM10						1
648	UDV-062						1
652	VVIM72	VVIM93					1
655	UDV-325	VVIN68					1		1
668	VVIV67						1
674	VVIV04						1
687	VVMD5						1
692	VVIQ32	VMC1E12					1
694	VMC6G1						1
703	VVIQ52						1
713	VMC2B11	VMC2C3					1
714	UDV-521	rgVrip064						1
721	VVIR46						1
730	UDV-059						1
731	VMC2H12						1
738	PAD3_A_SSR							1
743	VMC5E11						1
751	VVIT68						1
753	CEV1_A_SSR							1
754	UDV-321							1
757	UDV-327							1
758	GLP1-17							1
763	VMC7H2	VVS4					1
767	VMC7F1						1
768	VVIN40						1
770	rgVamu026							1
778	VVIM43						1
789	VVIN73						1
799	VVADH1						1
805	VMC6F1	VMC3B10					1
807	VVIP02						1
809	VVIF52						1
812	rgVamu111							1
822	rgVamu108							1
827	A47D1						1
850	VVIM63						1
852	VMC3B12	rgVamu092					1
856	VVIR21	VMC4F9					1
859	VVIV35						1
866	VVIP36-2						1
873	VMC2H3						1
883	VMC8D3						1
884	UDV-061	VVIB19	rgVamu010				1		1
886	VVIC51	VMC3D12					1
890	UDV-041	VVIR46	VRZAG79	UDV-042			1		1
904	VVIP36-2						1
922	VMC1E11						1
929	UDV-134						1
936	VVMD17	VMCNG2F12					1
943	VMC8G3-2						1
949	VVIP02						1
951	RAR1_A_SSR							1
972	VMC7F1	VMC4C10					1
974	VVMD37						1
990	A105	B004					1
995	VVIN52						1
998	VMC4G6	VRZAG30					1
1041	A005						1
1060	VVIP17-1	VVIN74					1
1064	VVIP72						1
1084	MPK4_A_SSR							1
1086	PBS1_A_SSR							1
1119	VVIP22						1
1138	VVIM07						1
1141	VVIV33						1
1158	TT251F02						1
1165	VVIO02	VMC7G5					1
1171	VMC8C2						1
1183	VMC6F11						1
1188	A005	UDV-048					1
1192	VMC8G6						1
1204	PEN1_A_SSR							1
1210	UDV-050						1
1213	VVIB32	UDV-024	VMC4B7-2				1		1
1214	VVS19						1
1218	UDV-020						1
1227	UDV-020						1
1244	VMC5H2	VMCNG2E2					1
1246	VVIM01						1
1273	VVMD37						1
1295	VMC7F1						1
1301	VMC3C11						1
1318	VMC2H4	VMC2C3	ETR1_A_SSR				1		1
1326	VMC9B5						1
1338	VMC4F3-1						1
1377	UDV-055						1
1382	VMC2C3						1
1386	VMC5C1						1
1410	VVIC51	VMC3D12					1
1424	VVIN33						1
1431	VMC2E11	VMC6E4	VVIP38				1
1512	VMC9H4-2	VMCNG4E10-1					1
1517	VVIP47-2						1
1535	MPK4_A_SSR							1
1539	VRZAG112						1
1551	VMC3D12						1
1563	VVIQ66						1
1566	UDV-047						1
1613	VVS1	VVIM01					1
1619	UDV-313							1
1621	VMC4F3-1						1
1626	UDV-106	VVII52					1
1628	UDV-510							1
1630	MHD30	rgVrip078						1
1632	VVIQ22-1	VVIQ22-2					1
1634	VVS112						1
1644	VMC4D9-2						1
1646	UDV-330	VMC5C6					1
1647	A005						1
1655	VVIN16						1
1664	UDV-041						1
1676	UDV-103	VVIB09					1
1681	VMC4C6	VVIP34					1		1
1682	PAD4_A_SSR							1
1692	VVMD6						1
1697	VMC2H9	VMC5C5	VMC2G2				1
1705	EDR1_B_SSR							1
1707	PEN1_A_SSR							1
1711	VMC2A7	VVADH1	VVIU04	VVADH3			1
1714	VMC1F10	VMC2F12					1
1715	C011						1
1737	VMC5A1						1
1738	GLP6-17							1
1749	VMC5E9						1
1752	VMC2A3						1
1755	UDV-502	VVIM10	VMC8F4-2				1		1
1760	VVIN85						1
1769	VRZAG83	VVIP77	VMCNG2G7				1		1
1771	VVIV69	VMC2A5					1
1775	UDV-108	UDV-502					1		1
1776	VMC6F1	VMC3B10					1
1777	UDV-109						1
1790	VVIQ35						1
1793	VMC4A5						1
1802	VVIB22						1
1804	VVIB22	UDV-011					1
1808	VVIN75						1
1809	VMC3D7						1
1821	VMC7F2						1
1833	VMC4F8						1
1837	UDV-073						1
1841	VVIP37	VVMD32	VMC2E10				1
1842	VVIP37						1
1849	UDV-328							1
1864	VMC3G8-2	VMC6C7					1		1
1866	UDV-314							1
1873	VVIN61	VMC7G5					1
1908	UDV-085						1
1912	VVIN33						1
1918	UDV-301							1
1994	VMC3E11-2						1
2009	UDV-063						1
2010	VMC7H3						1
2021	VVIP28						1
2033	VMC6B11						1
2036	SCU05						1
2041	VMC1C10						1
2042	VRZAG64	VMC4F9-1	VVIR21				1
2047	VVC6	VVII52					1
2050	UDV-308							1
2055	VRZAG62						1
2061	UDV-013	UDV-032					1
2067	UDV-305	A105	B004				1
2076	VVIC51						1
2090	VMC5H5						1
2117	VVIQ67	VVIP75					1
2121	UDV-315							1
2129	UDV-135						1
2147	VMC9A2-1						1
2148	VRZAG29	UDV-036					1
2157	VVC82	VMC9G4					1
2167	rgVamu092							1
2168	VMC2A12	VVSCU08	VVIQ22-1	VVIQ22-2	VMC3E12	VVIM04	1		1
2171	UDV-303							1
2193	VVIB31	VMC2H10					1		1
2199	GT172H12						1
2211	VVIV70	VMCNG2H1					1		1
2221	VVIN03						1
2226	VMC3E5	GT183H07					1		1
2233	UDV-075						1
2235	VVIP02						1
2245	VVIS70	VVIP26	VMC6E1				1
2248	VMC3G9						1
2252	VMC4A5						1
2253	UDV-129						1
2260	VVIB22	UDV-011					1
2285	VVIP37						1
2291	UDV-318							1
2308	VMC1E12						1
2309	VVIQ36						1
2315	VMCNG2C2	VVIQ58	VMCNG1F1-1				1
2316	VMC7G3						1
2342	WRKY75_B_SSR							1
2388	VVIB09						1
2391	VMC2H10						1
2393	VVIB94						1
2399	VVIV24	UDV-093	VMC4A5				1		1
2411	UDV-517							1
2422	VMC2C10-1						1
2431	VMC8D11						1
2489	VMC4D4						1
2499	GLP1-15							1
2503	VVC19						1
2505	UDV-090						1
2514	VVIS21						1
2518	VVIM07	VMC1B11	PBS_A_SSR				1		1
2522	UDV-132	VVIU37	VMCNG2B7-2	VMC6D12			1		1
2524	UDV-073						1
2527	VVIP34						1
2528	UDV-062						1
2541	VMC6C10						1
2571	UDV-014						1
2572	UDV-014						1
2631	VMC3B12						1
2633	VMC4H5						1
2635	VMC4H5						1
2636	UDV-108						1
2637	VVIN68						1
2638	VMC4A9						1
2640	VMC16F3	VVIQ57	VVIM10	VVIN83			1		1
2641	UDV-023						1
2642	UDV-023						1
2644	VVS4						1
2645	VVMD24	VMC2A5					1
2646	UDV-022						1
