# Supplementary material for: A physical map of the heterozygous grapevine 'Cabernet Sauvignon' allows mapping candidate genes for disease resistance
Source: BMC Plant Biol. 2008 Jun 13;8:66. doi: 10.1186/1471-2229-8-66 (PMC2442077; doi:10.1186/1471-2229-8-66)
Supplement: Additional file 3 — This is a spreadsheet which summarizes the results of the analysis performed on two genomic regions to assess the effects of heterozygosity on the physical map. The left panel reports the results relative to the region between the markers UDV-060 and VVMD27 (on LG5), while the right panel reports the results relative to the region between the markers VMC9G4 and VVIB09 (on LG17). Both of the panels list all the contigs included in the two regions and for each contig, all the BACs are reported as well. Then, for each single BAC clone, the results of the PCR tests carried out with the above mentioned molecular markers are detailed. [file 1471-2229-8-66-S3.xls]

## Sheet: Additional file 3
Additional file 3. Results of the clone ordering in two arbitrarily selected genomic regions. The table on the left reports data relative to the region between the markers UDV-060 and VVMD27 on LG 5, while the table on the right reports data relative to the region between the markers VMC9G4 and VVIB09 on LG 17. In both of the cases, the markers were tested by PCR on all the BAC clones belonging t…
LG 5								LG 17
Contig no	Position	Clone	VVII52	UDV-060	VVMD27	UDV-106		Contig no	Position	Clone	VMC9G4	VVIB09
207	1	1045_M08	0	0	0	0		1676	1	1008_I22	0	a
207	2	1103_L06	0	0	0	0		1676	2	1095_F24	0	a
207	3	1036_I08	0	0	0	0		1676	3	1110_N09	0	a
207	4	1110_O20	b	a	0	0		1676	4	1065_C16	0	0
207	5	1079_K16	0	0	0	0		1676	5	1013_H23	0	0
207	6	1032_B04	b	0	0	0		1676	6	1005_G07	0	a
207	7	1087_K08	0	0	0	0		1676	7	1079_H13	0	0
207	8	1037_J21	0	a	0	0		1676	8	1027_H10	0	0
207	9	1029_F03	0	0	0	0		1676	9	1026_C18	0	0
207	10	1043_E11	0	0	0	0		1676	10	1004_K01	0	a
207	11	1108_B05	0	0	0	0		1676	11	1090_M10	0	a
207	12	1009_D05	b	a	0	0		1676	12	1038_A10	0	a
207	13	1065_D02	0	0	0	0		1676	13	1010_D15	0	a
207	14	1107_I15	b	a	0	0		1676	14	1006_G09	0	a
207	15	1044_J05	b	a	0	0		1676	15	1031_F15	0	a
207	16	1106_N23	b	0	0	0		1676	16	1027_D14	0	a
207	17	1111_L21	b	0	0	0		1676	17	1057_E17	0	a
207	18	1110_K22	b	a	0	0		1676	18	1102_J06	0	a
207	19	1103_L12	b	a	0	0		1676	19	1101_K20	0	0
207	20	1077_J18	b	0	0	0		1676	20	1054_J13	0	0
207	21	1095_C19	0	0	0	0		1676	21	1024_A06	0	0
207	22	1091_O11	b	0	0	0		1676	22	1087_J06	0	0
207	23	1101_A17	b	a	a	0		1676	23	1069_C23	0	0
207	24	1112_L19	b	0	a	0		1676	24	1010_N02	0	0
207	25	1083_J02	0	0	0	0		1676	25	1071_H23	0	0
207	26	1116_F24	0	0	a	0		1676	26	1106_H13	0	0
207	27	1040_G04	0	a	a	0		1676	27	1053_E11	0	0
207	28	1040_F07	0	0	0	0		1676	28	1064_D15	0	0
207	29	1013_F20	0	0	a	a		1676	29	1073_J10	0	0
207	30	1076_P14	0	0	a	0		1676	30	1041_B01	0	0
207	31	1012_A24	0	0	b	0		1676	31	1022_A17	0	0
207	32	1114_H21	0	0	a	0		1676	32	1116_L17	0	0
207	33	1005_L08	0	0	a	a		2157	1	1068_I05	0	0
207	34	1023_B08	0	0	0	0		2157	2	1107_A15	0	0
207	35	1049_F22	0	0	0	a		2157	3	1020_A16	0	0
207	36	1073_M03	0	0	a	b		2157	4	1091_H05	0	0
207	37	1049_L22	0	0	a	b		2157	5	1076_B13	0	0
207	38	1099_I14	0	0	b	0		2157	6	1115_L20	0	0
207	39	1088_H05	0	0	b	0		2157	7	1095_B19	0	0
207	40	1051_N01	0	0	a	0		2157	8	1094_A19	0	0
207	41	1075_N03	0	a	a	b		2157	9	1014_F06	0	0
207	42	1078_P07	0	0	a	0		2157	10	1065_A21	0	0
207	43	1095_M06	0	a	0	0		2157	11	1095_E23	0	0
1626	1	1059_P12	0	0	0	0		2157	12	1064_B23	0	0
1626	2	1063_B04	0	0	0	b		2157	13	1031_G19	0	0
1626	3	1032_H20	0	0	0	b		2157	14	1007_H17	0	0
1626	4	1091_M16	0	0	0	b		2157	15	1023_P09	0	0
1626	5	1067_B07	0	0	0	0		2157	16	1038_H16	0	0
1626	6	1001_D01	0	0	0	0		2157	17	1066_J22	0	0
1626	7	1005_C05	0	0	0	0		2157	18	1036_P15	0	0
1626	8	1069_A24	0	0	0	0		2157	19	1025_N21	0	0
1626	9	1033_D22	0	0	0	0		2157	20	1032_M20	0	0
1626	10	1061_H19	0	0	0	0		2157	21	1067_O10	0	0
1626	11	1066_J06	0	0	0	0		2157	22	1107_N03	0	0
1626	12	1020_I14	0	0	0	0		2157	23	1078_K05	0	0
1626	13	1076_P10	0	0	0	0		2157	24	1105_J14	0	0
1626	14	1059_H05	a	0	0	0		2157	25	1011_J19	a	0
1626	15	1049_L11	0	0	0	0		2157	26	1044_O22	0	0
1626	16	1112_C10	0	0	0	0		2157	27	1017_N24	0	0
1626	17	1019_O23	0	0	0	0		2157	28	1023_J22	0	0
								2157	29	1102_D13	0	0
								2157	30	1106_A17	0	0
								2157	31	1052_J09	0	0
								2157	32	1027_I23	a	0
								2157	33	1018_N11	a	0
								2157	34	1105_B19	0	0
								2157	35	1034_A09	a	0
								2157	36	1028_C07	0	0
								2157	37	1031_M24	0	0
								2157	38	1090_G13	0	0
								2157	39	1031_O06	0	0
								2157	40	1070_B12	0	0
								2157	41	1095_G18	0	0
								2157	42	1094_J20	0	0
								2157	43	1039_G17	0	0
								2157	44	1109_L03	0	0
								2157	45	1018_B16	0	0
								2157	46	1104_I23	0	0
								2157	47	1097_E18	0	0
								2157	48	1025_D18	0	0
								2157	49	1042_P12	0	0
								2157	50	1058_B05	0	0
								2157	51	1106_D16	0	0
								2157	52	1056_I03	0	0
								2157	53	1036_F12	0	0
								2157	54	1007_J11	0	0
								2157	56	1032_O15	0	0
								2157	57	1030_J11	0	0
								2157	58	1016_P12	0	0
								2157	59	1069_P19	0	0
								2157	60	1019_L10	0	0
								2157	61	1111_N14	0	0
								2157	62	1046_C04	0	0
								2157	63	1010_H02	0	0
								2157	64	1024_K07	0	0
								2157	65	1096_H06	0	0
								2157	66	1066_I09	0	0
								2157	67	1048_H17	0	0
								2157	68	1113_N03	0	0
								2157	69	1098_I10	0	0
								2157	70	1020_F24	0	0
								2157	71	1060_A11	0	0
								2157	72	1067_J19	0	0
								2157	73	1078_D13	0	0
								2157	74	1011_J07	0	0
								2157	74	1075_J17	0	0
								2157	75	1073_I04	0	0
								2157	76	1012_B10	0	0
								2157	77	1092_N02	0	0
								2388	1	1018_E03	0	a
								2388	2	1077_L10	0	0
								2388	3	1058_J19	0	0
