# Supplementary material for: A physical map of the heterozygous grapevine 'Cabernet Sauvignon' allows mapping candidate genes for disease resistance
Source: BMC Plant Biol. 2008 Jun 13;8:66. doi: 10.1186/1471-2229-8-66 (PMC2442077; doi:10.1186/1471-2229-8-66)
Supplement: Additional file 4 — This is a table which lists all the candidate genes for non-host resistance and for defence signalling. Several pieces of information are given for each gene, like its biochemical role, the NCBI accession number of the gene chosen from the model species, the TIGR accession number of the corresponding grapevine EST and the PCR primers used for BAC pooling. [file 1471-2229-8-66-S4.xls]

## Sheet: List
Additional file 4. Candidate genes for non host resistance and defence signalling.
	Name	Category	Annotation	Locus in the source species	Source species (1)	Grape best EST hit (2)	E value	ID (%)	primer FOR	primer REV	Pred size (bp)	Obs size (bp)	Primer location
1	AOS	non-host/signalling (JA-related)	P450 cytochrome allene oxide synthase	At5g42650	At	TA14431_29760	2.8e-56	75	GCCACGACTCTGTTTTTGAAG	GCCGGTGAGACATAGCAAC	382	400	exon
2	CEV1	non-host/signalling (JA-related)	cellulose-synthase	At5g05170	At	TA2539_29760	3e-201	85	TCTGGTCGATTCTCCTTGCT	AGATTCCGTAACTCCCACCTC	202	200	exon
3	DND1	non-host/signalling (SA-related)	cyclic nucleotide-gated ion channel	At5g15410	At	TA3601_29760	1.7e-94	70	GGGGTGAAGATGAGATGGAA	CGGAAGTGCTCTGTGATGAA	445	900	exon-exon
4	EDR1	non-host/signalling (SA-related)	MAP-kinase	At1g08720	At	TA7928_29760	2.0e-114	89	TAGGTTTCCAGAACCGTCGT	GATCACCAGTCGCTGTAAGG	328	300	exon-exon
5	EDS1	non-host/signalling	lipase	At3g48090	At	TA182_241073	1.7e-100	44	CTCCAACAACACATCCTTTCC	GGGTTACTACGACGCCTTCA	481	450	exon
6	HSP70	non-host (partner)/ signalling	heat-shock protein	AB105430	Nb	TA47_29760	2.4e-301	86	GCGGCACTTTTGATGTGTCT	AATGGTAGTCTGAGCCGTTGA	242	250	exon
7	HSP90	non-host (partner)/ signalling	heat-shock protein	AB105429	Nb	TA65_246827	1.1e-303	84	CCTCTGGTGAGAGCCTTGGT	CAAATAGGATGGCCTTGAACT	453	450	exon
8	JAR1	non-host/signalling (JA-related)	cytoplasmic phytocrome A	At2g46370	At	TA2170_29760	5.9e-210	63	TGTCACCGTCCCCTCTATTC	TATTTGCTCCGATCCATCCT	262	250	exon
9	MLO	non-host (partner)/signalling	unknown protein	At5g65970	At	TA10883_29760	1.6e-43	40	CCAAAAAGGTATTCTGATGACTGG	TAACTGGGGGAAGCAGAGTG	155	150	exon
10	MPK4	non-host/signalling (SA-related)	MAP-kinase	At4g01370	At	TA5784_29760	5.1e-175	63	TGCAGGGTTTCTCAGCATAA	CAAGTTCCATCACGAACAATGA	272	250	exon
11	CD1	non-host/signalling	ethylene-responsive element binding factor (ERF)	AB196362	Nb	AY395744.1	1e-25	66	CCGTGTATGGCTTGGAACTT	GGCTTGAGATCGTTGTGGTT	561	550	exon
12	NDR1	non-host/signalling (SAR)	unknown fucntion	At3g20600	At	CB289179	1.7e-28	48	CTCCAACCCCACCTGCTC	CTTCTCGCGCTTTGTATTCC	364	350	exon
13	NHO1	non-host/signalling	glycerol-kinase	At1g80460	At	TA10106_29760	4.0e-81	86	GAGTCCAAACATGGGCTTTT	ACCCTTCTCCCCTGCATC	375	350	exon
14	PAD3	non-host	P450 cytochrome monooxygenase	AT3G26830	At	TA42044_29760	5.5e-73	38	CAAGGTCTTCTAAGGCAATTCA	TGGATCATATTGGGCCTGTT	432	400	exon
15	PAD4	non-host/signaling (SA-related)	lipase-like protein	At3g52430	At	CF604381	1.1e-25	39	TTGGCAGTTGTTGATGAGGA	TTGGACAGGGTTATGGCAAG	213	350	exon
16	PBS1	non-host	seronine-threonine kinase	At5g13160	At	AY395743.1	3e-147	70	GACTCGACTGGAATACAAGAATGA	GAAGAACAACACCAAAGCTATAAACA	300	300	exon
17	PEN1	non-host	syntaxin	At3g11820	At	TA735_241073	2.7e-103	66	GAACGATCTCTTCTCCGGTTC	GGAGTTGGCGTTGTGGAG	211	200	exon
18	RACB	non-host/signalling	GTP-ase	AY579208	Os	TA20075_29760	1.5e-89	87	CTGCCAGCCCTCTGACTG	GGAATGCCAGTCATCCAGTT	178	200	exon
19	RAR1	non-host/signalling	unknown function, containing a CHORD domain	At5g51700	At	TA6690_29760	1.8e-74	70	CAGCCGAAAACAACACAGG	CTCTTAGCCGGTCATGGAAA	343	200	exon
20	RIN4	non-host (partner/guard)	unknown function	At3g25070	At	CV095843	9.6e-19	39	ACCAGAGCTGAACAGGAGGA	TGGTGATGAGGATGAAGTGG	257	300	exon
21	SGT1	non-host/signalling	phosphatase-like protein, containing a CHORD domain	At4g23570	At	TA971_241073	1.3e-76	75	TGGATCGAAGAAGGTTGAGG	AAATGGCAAACCAGTACCAAG	276	250	exon
22	SID2	non-host/signalling (SA-related)	isochorismate syntahse (SA pathway)	At1g74710	At	CV096648	6.9e-49	60	CATTCTCATTGGACGATTGG	AATTCAAACTTCGGCAACTCA	386	350	exon-exon
23	SIPK	non-host,/signalling (SAR)	MAP-kinase	AB098730	Nb	TA3190_29760	2.7e-186	87	TTTCAACTCGCCAAACAAGA	AGAGCAAAGTCCAGGTCCAA	307	300	exon
24	WIPK	non-host/signalling	MAP-kinase	AB098730	Nb	TA1045_246827	1.9e-154	77	TGTGATTTTGGTCTTGCTCGT	TGATGCACATGGTCTTTACCC	200	200	exon
25	ACD11	signalling (SA-related)	transporter of sphingosine between membranes	At2g34690	At	TA9474_29760	5.8e-73	67	CGAGGCACCTTTTCTTCACT	CAGCACTTGCGATCTCTTTG	302	300	exon-intron
26	COI1	signalling (JA-related)	F-box protein	At2g39940	At	TA2637_29760	4.7e-135	78	TGGTTTGACTGATGTGGGTCT	CAGGGTCCAAGGGAGTAACA	428	400	exon
27	CPR5	signalling (SAR)	transmembrane protein	At5g64930	At	CF213899	1.4e-41	48	TTCCTACCGCTGTTATGTGGT	GCCTTTCAATATGCCAAAAGA	307	300	exon
28	ETR1	signalling (ET-related)	ethylene receptor	At1g66340	At	TA15437_29760	1.7e-303	78	TATGTGGAGCAACGCATCTT	TGGGTATGGTAAAGCCAACAG	435	450	exon
29	NPR1	signaling (SA, SAR, ISR)	adaptor molecule containing ankyrin repeats	At1g64280	At	TA9100_29760	5.1e-61	73	TCATCCTCATCATCATCCACA	TTATCGCCAGTTTTGGCTTC	231	250	exon
30	WRKY75	signalling	transcription factor belonging to the WRKY-IIC group	At5g13080	At	AY585679.1	9.0e-40	84	GCAAATCCTTTTCCACCAAA	TGCTTTCTGCCCATATTTCC	207	200	exon
(1)	At = Arabidopsis thaliana; Nb = Nicotiana benthamiana
(2)	TA, CB, CF, CV = TIGR accession numbers; AY = NCBI accession numbers
