# Supplementary material for: A physical map of the heterozygous grapevine 'Cabernet Sauvignon' allows mapping candidate genes for disease resistance
Source: BMC Plant Biol. 2008 Jun 13;8:66. doi: 10.1186/1471-2229-8-66 (PMC2442077; doi:10.1186/1471-2229-8-66)
Supplement: Additional file 5 — This is a spreadsheet showing the results of the mapping of the candidate genes for non-host resistance and for defence signalling. Several pieces of information are reported for each gene, like the physical contigs onto which it was found and the newly developed SSR primers used to anchor the contigs (if any) on the genetic map. [file 1471-2229-8-66-S5.xls]

## Sheet: spreadsheet1
Additional file 5. Anchoring of homologs to nonhost genes and to genes involved into resistance related signalling pathways on the grapevine integrated genetic and physical map.
#	Gene	Physical mapping:results								SSR genetic mapping		Primer sequences of newly developped SSR		Source and location of the marker					Conclusion			Blast primers gene on 8.4	Blast Markers	Conclusion
		Ctg	Anch	Ctg	Anch	Ctg	Anch	Ctg	Anch					Source	Name of marker	BAC	Ctg 6X	D. marker-gene (bp)	Ctg 1	Ctg 2	Ctg 3
											LG	FOR	REV
1	AOS	412	NO							SSR	LG18	CAGCTTCCGCTTCTTACCTG	TTGAACATCTTTTTCCCCTATGA	CTG	AOS1_A_SSR_1		5639	20000	412 - LG18			LG18
2	CEV1	753	NO							SSR	LG13	AACCTTTCTTTGAGGGGAAGA	TTGAAATCACTCTCGAAACACA	CTG	CEV1_A_SSR_2		15764	6500	753 - LG13			LG13
3	DND1	3	LG14							SSR	LG14	GGGGGCAAATAAAAAGGAGA	AGAAAGAGGAGAATCCAAGGTG	CTG	DND1_A_SSR_1		3460	25000	3 - LG14			LG14
4	EDR1	1705	NO							SSR	LG14	GGAACATTTTCACTTGCATT	AGAATCTTCCTTGCAGACCT	BES	EDR1_A_SSR_1	1055_E16		80000*	1705 - LG14			LG14
5	EDS1	2157	LG17																2157 - LG17			LG17
6	HSP70	108	LG13																108 - LG13			LG13
7	HSP90	474	NO							SSR	NO								NO			NO
8	JAR1	961	NO							SSR	unlinked								NO			LG15 (scaffold40: 2058178-2058440)
9	MLO	100	LG5	1681	LG5														100 - LG5	1681 - LG5		LG5
10	MPK4	219	NO	1084	NO	1535	NO			SSR	LG15	TTGTGAGAATCCAACGGAAA	TTCCACTTTGGCTATGTTTGG	CTG	MPK4_A_SSR_2		10161	13000	219 - LG15	1084 - LG15	1535 - LG15	LG15
11	CD1	2042	LG10																2042 - LG10			LG10
12	NDR1	19	NO							SSR	LG19	CCCAATAAAGGCCATGAAGA	TCAAGAAATGAGGTTGGATTGA	CTG	NDR1_A_SSR_1		4856	6000	19 - LG19			LG19
13	NHO1	206	NO	1384	NO					SSR	NO								NO			scaffold 209, scaffold 141, scaffold 1922
14	PAD4	123	LG14	1682	NO					SSR	LG7	TCTGATTGTTGTGGCTTTTCA	GCAATTCCCACCTCAGTTTC	CTG	PAD4_A_SSR_1		13973	1000	123 - LG7/14	1682 - LG7		LG7	(VVC62, VMCNG1E1) LG14	Prob duplicate
15	PBS1	2518	LG14	1086	NO	53	NO			SSR	LG13	AGAGAGCCACCAAAAAGCAA	CAAATTCACGGGGACCATAC	CTG	PBS1_A_SSR_1		10342	2000	2518 - LG13/14	1086 - LG13	53 - LG13	LG13		Prob duplicate
16	PEN1	1204	NO	1707	NO					SSR	LG8	TCAGAATTGCCTCTCTCCATT	TGCCTTTGATTGATTTGTTGA	CTG	PEN1_A_SSR_2		7531	21000	1204 - LG8	1707 - LG8		scaffold 145
17	RAR1	951	NO	492	NO					SSR	LG16	CCTTACCTTCATGGTTGATTTCT	CTGCCTCAAATCCATTGAAC	CTG	RAR1_B_SSR_1		14850	1000	951 - LG16	492 - LG16		LG16
18	RIN4	317	NO							SSR	NO								NO			scaffold 447, scaffold_287
19	SGT1-1	NO	NO							SSR	LG16	TTAAAATAGGGATGAAATGGTAAGG	AAACCCTAACACACGAATGAAA	CTG	SGT1-1_A_SSR_1		14272	3000	LG16			scaffold_91
20	SID2	254	NO							SSR	LG17	CTTCCTTGGGACTGCAAAAA	AGAGGTGGATCAAAGGCTCA	CTG	SID2_A_SSR_1		6928	within intron	254 - LG17			LG17
21	SIPK	472	NO							SSR	LG5	GCCATAAGGGTTTCATGGTT	GTAGTTCCAACGGGATGGTC	CTG	SIPK_A_SSR_2		12828	500	472 - LG5			LG5
22	WIPK	361	NO							SSR	LG6	TTACGTGAAAGAACCAATTAGCA	TTATCCCCATCCCTTTTGTC	CTG	WIPK_A_SSR_1		2603	1000	361 - LG6			LG6
23	ACD11	927	NO	1945	NO	2153	NO	557	NO	SSR	NO								NO			LG10 (scaffold 43: 2261205-2261506)
24	COI1	445	NO							SSR	LG13	TCATTATCACCCCATGCAAA	GCCATTCCCCATCTTTATCC	CTG	COI1_A_SSR_1		4122	within intron	445 - LG13			LG13
25	CPR5	674	LG7	1061	NO														674 - LG7			LG7
26	ETR1	260	LG19	1318	LG12/14					SSR	LG19	TCACCACCAAATTCCCAAAT	TGAAACATCCAACGGTCAAA	CTG	ETR1_A_SSR_2		15982	23000	260 - LG19	1318 - LG12/14/19		LG19	(VMC2H4) LG12, (VMC2C3) LG14	Chimeric	The position of the gene is not considered ambiguous
27	NPR1	2168	LG11/17							SSR	NO								2168 - LG11/17			LG11	(VVIQ22-1, VVIQ22-2) LG17	Chimeric	The position of the gene is not considered ambiguous
28	WRKY75	2342	NO							SSR	LG17	GGCTCATCCTAAGACAGCAGA	CTCAGCAACCAAACAAAGCA	CTG	WRKY75_A_SSR_2		8334	50000	LG17			LG17
29	ROPB***	2226	LG 13/18	2632	NO	2634	NO			SSR	NO								2226 - LG13/18			LG18	(GT183H07) LG13	Chimeric	The position of the gene is not considered ambiguous
30	PAD3	738	NO							SSR	LG18	CAAGGTCTTCTAAGGCAATTCA	TGGATCATATTGGGCCTGTT	CTG	PAD3_A_SSR_1		5556	3000	LG18			LG18
					Ctg integrated
					Ctg ambiguously integrated
					Ctg not integrated
			*		Calculated from CBU
